# Supplementary material for: Co-Overexpression of Geissoschizine Synthase and Catharanthine Synthase Increases Catharanthine Biosynthesis in Catharanthus roseus Hairy Roots
Source: Plants (Basel). 2026 Jul 21;15(14):2220. doi: 10.3390/plants15142220 (PMC13416060; doi:10.3390/plants15142220)
Supplement: Supplementary file 1 [file plants-15-02220-s001.zip]

Archive with 4 entries (4 files):
- Supplemental Figure S1.jpeg
- Supplemental Figure S2b.jpeg
- Table S1. qPCR primers.pdf
- Supplemental Figure S2a.jpeg
